# Supplementary material for: Site fidelity, size, and morphology may differ by tidal position for an intertidal fish, Bathygobius cocosensis (Perciformes-Gobiidae), in Eastern Australia
Source: PeerJ. 2016 Jul 28;4:e2263. doi: 10.7717/peerj.2263 (PMC4974941; doi:10.7717/peerj.2263)
Supplement: Supplemental Information 2 [file peerj-04-2263-s002.txt]

Bathygobius_lateral_morphology.csv contains the body size and shape data analysed in Malard et al. Parameters in file are:

Individual: a unique identifier for each individual in the dataset.
Habitat: the shore level that an individual was captured from, coded numerically as 0 = low shore tide pool and 1 = high shore tide pool.
Pool: the specific rock pool an individual was captured from, numbered as in Table 1 of Malard et al. 
Centroid_Size: body size as determined through Generalized Procrustes Alignment in MorphoJ.
Total_Length: distance between LM1 and LM7 (refer to Figure 1 for landmark locations).
Standard_Length: distance between LM1 and midpoint LMs 5 and 6 (refer to Figure 1 for landmark locations).
PC1 to PC10: Principal Component Scores per individual, as generated from Principal Components Analysis of the covariance matrix of Generalized Procrustes Aligned landmarks in MorphoJ.
ProcCoord1 to ProcCoord14: individuals coordinates (odd numbers x-axis and even number y-axis) for the seven landmarks following Generalized Procrustes Alignment in MorphoJ.
RawCoord1 - RawCoord14: the x-y (odd-even) coordinates for the seven landmarks as recorded from the images in ImageJ.
