# Supplementary material for: Site fidelity, size, and morphology may differ by tidal position for an intertidal fish, Bathygobius cocosensis (Perciformes-Gobiidae), in Eastern Australia
Source: PeerJ. 2016 Jul 28;4:e2263. doi: 10.7717/peerj.2263 (PMC4974941; doi:10.7717/peerj.2263)
Supplement: Supplemental Information 3 — infile for MARK software [file peerj-04-2263-s003.inp]

Encounter History
10000 5 7 12 0;
11000 0 2 3 0;
11100 0 0 4 0;
10100 2 0 2 0;
11010 0 0 1 0;
10010 0 1 0 0;
01000 3 1 2 30;
01100 0 1 3 8;
01110 0 0 1 0;
01111 0 0 1 2;
00100 1 2 1 11;
00110 0 4 1 0;
00111 0 0 1 0;
00101 1 1 0 2;
00010 6 3 3 9;
00011 0 1 5 6;
00001 14 9 10 40;
